# Supplementary material for: High resolution, week-long, locomotion time series from Japanese quail in a home-box environment
Source: Sci Data. 2016 Jun 7;3:160036. doi: 10.1038/sdata.2016.36 (PMC4896122; doi:10.1038/sdata.2016.36)
Supplement: Supplementary file 1 [file sdata201636-isa1.zip]

Archive with 3 entries (3 files):
- i_Investigation.txt
- s_study_Kembro.txt
- a_assay_Kembro.txt
