# Supplementary material for: High resolution, week-long, locomotion time series from Japanese quail in a home-box environment
Source: Sci Data. 2016 Jun 7;3:160036. doi: 10.1038/sdata.2016.36 (PMC4896122; doi:10.1038/sdata.2016.36)
Supplement: Supplementary file 1 [file sdata201636-isa1.zip › i_Investigation.txt]

# Investigation File generated for Scientific Data with Investigation File Authoring Tool version 0.1.0 on 27/04/2016 - This metadata file is CC0
ONTOLOGY SOURCE REFERENCE
Term Source Name	NCBITAXON	PATO	OBI	GO	ERO
Term Source File	http://data.bioontology.org/ontologies/NCBITAXON	http://data.bioontology.org/ontologies/PATO	http://data.bioontology.org/ontologies/OBI	http://data.bioontology.org/ontologies/GO	http://data.bioontology.org/ontologies/ERO
Term Source Version	2015AA	unknown	2014-08-18	releases/2014-08-30	2013-08-02
Term Source Description	National Center for Biotechnology Information (NCBI) Organismal Classification	Phenotypic Quality Ontology	Ontology for Biomedical Investigations	Gene Ontology	Eagle-I Research Resource Ontology
INVESTIGATION
Investigation Identifier
Investigation Title
Investigation Description
Investigation Submission Date
Investigation Public Release Date
INVESTIGATION PUBLICATIONS
Investigation PubMed ID
Investigation Publication DOI
Investigation Publication Author List
Investigation Publication Title
Investigation Publication Status
Investigation Publication Status Term Accession Number
Investigation Publication Status Term Source REF
INVESTIGATION CONTACTS
Investigation Person Last Name
Investigation Person Mid Initials
Investigation Person First Name
Investigation Person Address
Investigation Person Phone
Investigation Person Fax
Investigation Person Email
Investigation Person Affiliation
Investigation Person Roles
Investigation Person Roles Term Accession Number
Investigation Person Roles Term Source REF
STUDY
Study Identifier	10.1038/sdata.2016.36
Study Title	High resolution, week-long, locomotion time series from Japanese quail in a home-box environment
Study Submission Date	26/08/2015
Study Public Release Date	07/06/2016
Study Description	http://www.nature.com/articles/sdata201636#abstract
Study File Name	s_study_Kembro.txt
Comment[Subject Keywords]	//;//;//;//;//
Comment[Manuscript Licence]	CC BY-4.0
Comment[Experimental Metadata Licence]	CC0
Comment[Supplementary Information File Name]	
Comment[Supplementary Information File Type]	x-zip-compressed
Comment[Supplementary Information File URL]	http://www.nature.com/articles/sdata201636#supplementary-information
Comment[Data Repository]	figshare;figshare;figshare
Comment[Data Record Accession]	doi:10.6084/m9.figshare.1424729;doi:10.6084/m9.figshare.1514983;doi:10.6084/m9.figshare.1514982
Comment[Data Record URI]	http://dx.doi.org/10.6084/m9.figshare.1424729;http://dx.doi.org/10.6084/m9.figshare.1514983;http://dx.doi.org/10.6084/m9.figshare.1514982
STUDY DESIGN DESCRIPTORS
Study Design Type	time series design
Study Design Type Term Accession Number	OBI:0500020
Study Design Type Term Source REF	OBI
STUDY PUBLICATIONS
Study PubMed ID
Study Publication DOI
Study Publication Author List
Study Publication Title
Study Publication Status
Study Publication Status Term Accession Number
Study Publication Status Term Source REF
STUDY FACTORS
Study Factor Name
Study Factor Type
Study Factor Type Term Accession Number
Study Factor Type Term Source REF
STUDY ASSAYS
Study Assay Measurement Type	locomotory behavior
Study Assay Measurement Type Term Accession Number	GO:0007626
Study Assay Measurement Type Term Source REF	GO
Study Assay Technology Type	image processing technique
Study Assay Technology Type Term Accession Number	ERO:0001788
Study Assay Technology Type Term Source REF	ERO
Study Assay Technology Platform	""
Study Assay File Name	a_assay_Kembro.txt
STUDY PROTOCOLS
Study Protocol Name	Animals and Housing	General Procedure	Locomotor time series	Distance time series	Zone location time series
Study Protocol Type	selection	study design	data collection method	data collection and processing objective	data collection method
Study Protocol Type Term Accession Number	OBI:0001928	OBI:0500000	ERO:0001932	ERO:0100087	ERO:0001932
Study Protocol Type Term Source REF	OBI	ERO	ERO	ERO	ERO
Study Protocol Description					
Study Protocol URI	""	""	""	""	""
Study Protocol Version					
Study Protocol Parameters Name	""	""	""	""	""
Study Protocol Parameters Name Term Accession Number	""	""	""	""	""
Study Protocol Parameters Name Term Source REF	""	""	""	""	""
Study Protocol Components Name	""	""	""	""	""
Study Protocol Components Type	""	""	""	""	""
Study Protocol Components Type Term Accession Number	""	""	""	""	""
Study Protocol Components Type Term Source REF	""	""	""	""	""
STUDY CONTACTS
Study Person Last Name	Guzmán	Pellegrini	Flesia	Aon	Marin	Kembro
Study Person First Name	Diego A.	Stefania	Ana G.	Miguel A.	Raúl H.	Jackelyn M.
Study Person Mid Initials						
Study Person Email	""	""	""	""	""	jkembro@efn.uncor.edu
Study Person Phone						
Study Person Fax						
Study Person Address						
Study Person Affiliation	Instituto de Investigaciones Biológicas y Tecnológicas (IIByT, CONICET), and Instituto de Ciencia y Tecnología de los Alimentos, Cátedra de Química Biológica, Facultad de Ciencias Exactas, Físicas y Naturales, Universidad Nacional de Córdoba, 1611 Vélez Sarsfield, X5016GCA, Córdoba, Argentina	Instituto de Investigaciones Biológicas y Tecnológicas (IIByT, CONICET), and Instituto de Ciencia y Tecnología de los Alimentos, Cátedra de Química Biológica, Facultad de Ciencias Exactas, Físicas y Naturales, Universidad Nacional de Córdoba, 1611 Vélez Sarsfield, X5016GCA, Córdoba, Argentina	Centro de Investigaciones y Estudios de Matemática (CIEM, CONICET), and Facultad de Matemática, Astronomía y Física FAMAF, Universidad Nacional de Córdoba, Ing. Medina Allende s/n Ciudad Universitaria, Córdoba, CP X5000HUA, Argentina	Johns Hopkins University, School of Medicine, Baltimore, Maryland 21205, USA	Instituto de Investigaciones Biológicas y Tecnológicas (IIByT, CONICET), and Instituto de Ciencia y Tecnología de los Alimentos, Cátedra de Química Biológica, Facultad de Ciencias Exactas, Físicas y Naturales, Universidad Nacional de Córdoba, 1611 Vélez Sarsfield, X5016GCA, Córdoba, Argentina	Instituto de Investigaciones Biológicas y Tecnológicas (IIByT, CONICET), and Instituto de Ciencia y Tecnología de los Alimentos, Cátedra de Química Biológica, Facultad de Ciencias Exactas, Físicas y Naturales, Universidad Nacional de Córdoba, 1611 Vélez Sarsfield, X5016GCA, Córdoba, Argentina
Study Person Roles						
Study Person Roles Term Accession Number						
Study Person Roles Term Source REF						
Comment[Study Person ORCID]						
Comment[Funder]						
Comment[FundRef ID]						
Comment[Funder Term Source REF]						
Comment[Grant Identifier]						
