# Supplementary material for: High resolution, week-long, locomotion time series from Japanese quail in a home-box environment
Source: Sci Data. 2016 Jun 7;3:160036. doi: 10.1038/sdata.2016.36 (PMC4896122; doi:10.1038/sdata.2016.36)
Supplement: Supplementary file 1 [file sdata201636-isa1.zip › s_study_Kembro.txt]

Source Name	Characteristics[organism]	Term Source REF	Term Accession Number	Characteristics[sex]	Term Source REF	Term Accession Number	Protocol REF	Sample Name
Universidad Nacional de Cordoba, Argentina	Coturnix japonica	NCBITAXON	NCBITaxon:93934	female	PATO	PATO:0000383	Animals and Housing	Quail_1_group 1
Universidad Nacional de Cordoba, Argentina	Coturnix japonica	NCBITAXON	NCBITaxon:93934	female	PATO	PATO:0000383	Animals and Housing	Quail_2_group 1
Universidad Nacional de Cordoba, Argentina	Coturnix japonica	NCBITAXON	NCBITaxon:93934	female	PATO	PATO:0000383	Animals and Housing	Quail_3_group 1
Universidad Nacional de Cordoba, Argentina	Coturnix japonica	NCBITAXON	NCBITaxon:93934	female	PATO	PATO:0000383	Animals and Housing	Quail_4_group 1
Universidad Nacional de Cordoba, Argentina	Coturnix japonica	NCBITAXON	NCBITaxon:93934	female	PATO	PATO:0000383	Animals and Housing	Quail_5_group 1
Universidad Nacional de Cordoba, Argentina	Coturnix japonica	NCBITAXON	NCBITaxon:93934	female	PATO	PATO:0000383	Animals and Housing	Quail_6_group 1
Universidad Nacional de Cordoba, Argentina	Coturnix japonica	NCBITAXON	NCBITaxon:93934	female	PATO	PATO:0000383	Animals and Housing	Quail_7_group 1
Universidad Nacional de Cordoba, Argentina	Coturnix japonica	NCBITAXON	NCBITaxon:93934	female	PATO	PATO:0000383	Animals and Housing	Quail_8_group 1
Universidad Nacional de Cordoba, Argentina	Coturnix japonica	NCBITAXON	NCBITaxon:93934	female	PATO	PATO:0000383	Animals and Housing	Quail_9_group 1
Universidad Nacional de Cordoba, Argentina	Coturnix japonica	NCBITAXON	NCBITaxon:93934	female	PATO	PATO:0000383	Animals and Housing	Quail_10_group 1
Universidad Nacional de Cordoba, Argentina	Coturnix japonica	NCBITAXON	NCBITaxon:93934	female	PATO	PATO:0000383	Animals and Housing	Quail_11_group 1
Universidad Nacional de Cordoba, Argentina	Coturnix japonica	NCBITAXON	NCBITaxon:93934	female	PATO	PATO:0000383	Animals and Housing	Quail_12_group 1
Universidad Nacional de Cordoba, Argentina	Coturnix japonica	NCBITAXON	NCBITaxon:93934	female	PATO	PATO:0000383	Animals and Housing	Quail_1_group 2
Universidad Nacional de Cordoba, Argentina	Coturnix japonica	NCBITAXON	NCBITaxon:93934	female	PATO	PATO:0000383	Animals and Housing	Quail_2_group 2
Universidad Nacional de Cordoba, Argentina	Coturnix japonica	NCBITAXON	NCBITaxon:93934	female	PATO	PATO:0000383	Animals and Housing	Quail_3_group 2
Universidad Nacional de Cordoba, Argentina	Coturnix japonica	NCBITAXON	NCBITaxon:93934	female	PATO	PATO:0000383	Animals and Housing	Quail_4_group 2
Universidad Nacional de Cordoba, Argentina	Coturnix japonica	NCBITAXON	NCBITaxon:93934	female	PATO	PATO:0000383	Animals and Housing	Quail_5_group 2
Universidad Nacional de Cordoba, Argentina	Coturnix japonica	NCBITAXON	NCBITaxon:93934	female	PATO	PATO:0000383	Animals and Housing	Quail_6_group 2
Universidad Nacional de Cordoba, Argentina	Coturnix japonica	NCBITAXON	NCBITaxon:93934	female	PATO	PATO:0000383	Animals and Housing	Quail_7_group 2
Universidad Nacional de Cordoba, Argentina	Coturnix japonica	NCBITAXON	NCBITaxon:93934	female	PATO	PATO:0000383	Animals and Housing	Quail_8_group 2
Universidad Nacional de Cordoba, Argentina	Coturnix japonica	NCBITAXON	NCBITaxon:93934	female	PATO	PATO:0000383	Animals and Housing	Quail_9_group 2
Universidad Nacional de Cordoba, Argentina	Coturnix japonica	NCBITAXON	NCBITaxon:93934	female	PATO	PATO:0000383	Animals and Housing	Quail_10_group 2
Universidad Nacional de Cordoba, Argentina	Coturnix japonica	NCBITAXON	NCBITaxon:93934	female	PATO	PATO:0000383	Animals and Housing	Quail_11_group 2
Universidad Nacional de Cordoba, Argentina	Coturnix japonica	NCBITAXON	NCBITaxon:93934	female	PATO	PATO:0000383	Animals and Housing	Quail_12_group 2
