# Supplementary material for: High resolution, week-long, locomotion time series from Japanese quail in a home-box environment
Source: Sci Data. 2016 Jun 7;3:160036. doi: 10.1038/sdata.2016.36 (PMC4896122; doi:10.1038/sdata.2016.36)
Supplement: Supplementary file 1 [file sdata201636-isa1.zip › a_assay_Kembro.txt]

Sample Name	Protocol REF	Protocol REF	Assay Name	Raw Data File	Comment [Data Repository]	Comment [Data Record Accession]	Comment [Data Record URI]	Protocol REF	Derived Data File	Comment [Data Repository]	Comment [Data Record Accession]	Comment [Data Record URI]	Protocol REF	Derived Data File	Comment [Data Repository]	Comment [Data Record Accession]	Comment [Data Record URI]
Quail_1_group 1	General Procedure	Locomotor time series	Quail_1_group 1	Quail_1_group 1.txt	figshare	doi:10.6084/m9.figshare.1424729	http://dx.doi.org/10.6084/m9.figshare.1424729	Distance time series	Distance (Quail 1 group 1).txt	figshare	doi:10.6084/m9.figshare.1514983	http://dx.doi.org/10.6084/m9.figshare.1514983	Zone location time series	Zones (Quail 1 group 1).txt	figshare	doi:10.6084/m9.figshare.1514982	http://dx.doi.org/10.6084/m9.figshare.1514982
Quail_2_group 1	General Procedure	Locomotor time series	Quail_2_group 1	Quail_2_group 1.txt	figshare	doi:10.6084/m9.figshare.1424729	http://dx.doi.org/10.6084/m9.figshare.1424729	Distance time series	Distance (Quail 2 group 1).txt	figshare	doi:10.6084/m9.figshare.1514983	http://dx.doi.org/10.6084/m9.figshare.1514983	Zone location time series	Zones (Quail 2 group 1).txt	figshare	doi:10.6084/m9.figshare.1514982	http://dx.doi.org/10.6084/m9.figshare.1514982
Quail_3_group 1	General Procedure	Locomotor time series	Quail_3_group 1	Quail_3_group 1.txt	figshare	doi:10.6084/m9.figshare.1424729	http://dx.doi.org/10.6084/m9.figshare.1424729	Distance time series	Distance (Quail 3 group 1).txt	figshare	doi:10.6084/m9.figshare.1514983	http://dx.doi.org/10.6084/m9.figshare.1514983	Zone location time series	Zones (Quail 3 group 1).txt	figshare	doi:10.6084/m9.figshare.1514982	http://dx.doi.org/10.6084/m9.figshare.1514982
Quail_4_group 1	General Procedure	Locomotor time series	Quail_4_group 1	Quail_4_group 1.txt	figshare	doi:10.6084/m9.figshare.1424729	http://dx.doi.org/10.6084/m9.figshare.1424729	Distance time series	Distance (Quail 4 group 1).txt	figshare	doi:10.6084/m9.figshare.1514983	http://dx.doi.org/10.6084/m9.figshare.1514983	Zone location time series	Zones (Quail 4 group 1).txt	figshare	doi:10.6084/m9.figshare.1514982	http://dx.doi.org/10.6084/m9.figshare.1514982
Quail_5_group 1	General Procedure	Locomotor time series	Quail_5_group 1	Quail_5_group 1.txt	figshare	doi:10.6084/m9.figshare.1424729	http://dx.doi.org/10.6084/m9.figshare.1424729	Distance time series	Distance (Quail 5 group 1).txt	figshare	doi:10.6084/m9.figshare.1514983	http://dx.doi.org/10.6084/m9.figshare.1514983	Zone location time series	Zones (Quail 5 group 1).txt	figshare	doi:10.6084/m9.figshare.1514982	http://dx.doi.org/10.6084/m9.figshare.1514982
Quail_6_group 1	General Procedure	Locomotor time series	Quail_6_group 1	Quail_6_group 1.txt	figshare	doi:10.6084/m9.figshare.1424729	http://dx.doi.org/10.6084/m9.figshare.1424729	Distance time series	Distance (Quail 6 group 1).txt	figshare	doi:10.6084/m9.figshare.1514983	http://dx.doi.org/10.6084/m9.figshare.1514983	Zone location time series	Zones (Quail 6 group 1).txt	figshare	doi:10.6084/m9.figshare.1514982	http://dx.doi.org/10.6084/m9.figshare.1514982
Quail_7_group 1	General Procedure	Locomotor time series	Quail_7_group 1	Quail_7_group 1.txt	figshare	doi:10.6084/m9.figshare.1424729	http://dx.doi.org/10.6084/m9.figshare.1424729	Distance time series	Distance (Quail 7 group 1).txt	figshare	doi:10.6084/m9.figshare.1514983	http://dx.doi.org/10.6084/m9.figshare.1514983	Zone location time series	Zones (Quail 7 group 1).txt	figshare	doi:10.6084/m9.figshare.1514982	http://dx.doi.org/10.6084/m9.figshare.1514982
Quail_8_group 1	General Procedure	Locomotor time series	Quail_8_group 1	Quail_8_group 1.txt	figshare	doi:10.6084/m9.figshare.1424729	http://dx.doi.org/10.6084/m9.figshare.1424729	Distance time series	Distance (Quail 8 group 1).txt	figshare	doi:10.6084/m9.figshare.1514983	http://dx.doi.org/10.6084/m9.figshare.1514983	Zone location time series	Zones (Quail 8 group 1).txt	figshare	doi:10.6084/m9.figshare.1514982	http://dx.doi.org/10.6084/m9.figshare.1514982
Quail_9_group 1	General Procedure	Locomotor time series	Quail_9_group 1	Quail_9_group 1.txt	figshare	doi:10.6084/m9.figshare.1424729	http://dx.doi.org/10.6084/m9.figshare.1424729	Distance time series	Distance (Quail 9 group 1).txt	figshare	doi:10.6084/m9.figshare.1514983	http://dx.doi.org/10.6084/m9.figshare.1514983	Zone location time series	Zones (Quail 9 group 1).txt	figshare	doi:10.6084/m9.figshare.1514982	http://dx.doi.org/10.6084/m9.figshare.1514982
Quail_10_group 1	General Procedure	Locomotor time series	Quail_10_group 1	Quail_10_group 1.txt	figshare	doi:10.6084/m9.figshare.1424729	http://dx.doi.org/10.6084/m9.figshare.1424729	Distance time series	Distance (Quail 10 group 1).txt	figshare	doi:10.6084/m9.figshare.1514983	http://dx.doi.org/10.6084/m9.figshare.1514983	Zone location time series	Zones (Quail 10 group 1).txt	figshare	doi:10.6084/m9.figshare.1514982	http://dx.doi.org/10.6084/m9.figshare.1514982
Quail_11_group 1	General Procedure	Locomotor time series	Quail_11_group 1	Quail_11_group 1.txt	figshare	doi:10.6084/m9.figshare.1424729	http://dx.doi.org/10.6084/m9.figshare.1424729	Distance time series	Distance (Quail 11 group 1).txt	figshare	doi:10.6084/m9.figshare.1514983	http://dx.doi.org/10.6084/m9.figshare.1514983	Zone location time series	Zones (Quail 11 group 1).txt	figshare	doi:10.6084/m9.figshare.1514982	http://dx.doi.org/10.6084/m9.figshare.1514982
Quail_12_group 1	General Procedure	Locomotor time series	Quail_12_group 1	Quail_12_group 1.txt	figshare	doi:10.6084/m9.figshare.1424729	http://dx.doi.org/10.6084/m9.figshare.1424729	Distance time series	Distance (Quail 12 group 1).txt	figshare	doi:10.6084/m9.figshare.1514983	http://dx.doi.org/10.6084/m9.figshare.1514983	Zone location time series	Zones (Quail 12 group 1).txt	figshare	doi:10.6084/m9.figshare.1514982	http://dx.doi.org/10.6084/m9.figshare.1514982
Quail_1_group 2	General Procedure	Locomotor time series	Quail_1_group 2	Quail_1_group 2.txt	figshare	doi:10.6084/m9.figshare.1424729	http://dx.doi.org/10.6084/m9.figshare.1424729	Distance time series	Distance (Quail 1 group 2).txt	figshare	doi:10.6084/m9.figshare.1514983	http://dx.doi.org/10.6084/m9.figshare.1514983	Zone location time series	Zones (Quail 1 group 2).txt	figshare	doi:10.6084/m9.figshare.1514982	http://dx.doi.org/10.6084/m9.figshare.1514982
Quail_2_group 2	General Procedure	Locomotor time series	Quail_2_group 2	Quail_2_group 2.txt	figshare	doi:10.6084/m9.figshare.1424729	http://dx.doi.org/10.6084/m9.figshare.1424729	Distance time series	Distance (Quail 2 group 2).txt	figshare	doi:10.6084/m9.figshare.1514983	http://dx.doi.org/10.6084/m9.figshare.1514983	Zone location time series	Zones (Quail 2 group 2).txt	figshare	doi:10.6084/m9.figshare.1514982	http://dx.doi.org/10.6084/m9.figshare.1514982
Quail_3_group 2	General Procedure	Locomotor time series	Quail_3_group 2	Quail_3_group 2.txt	figshare	doi:10.6084/m9.figshare.1424729	http://dx.doi.org/10.6084/m9.figshare.1424729	Distance time series	Distance (Quail 3 group 2).txt	figshare	doi:10.6084/m9.figshare.1514983	http://dx.doi.org/10.6084/m9.figshare.1514983	Zone location time series	Zones (Quail 3 group 2).txt	figshare	doi:10.6084/m9.figshare.1514982	http://dx.doi.org/10.6084/m9.figshare.1514982
Quail_4_group 2	General Procedure	Locomotor time series	Quail_4_group 2	Quail_4_group 2.txt	figshare	doi:10.6084/m9.figshare.1424729	http://dx.doi.org/10.6084/m9.figshare.1424729	Distance time series	Distance (Quail 4 group 2).txt	figshare	doi:10.6084/m9.figshare.1514983	http://dx.doi.org/10.6084/m9.figshare.1514983	Zone location time series	Zones (Quail 4 group 2).txt	figshare	doi:10.6084/m9.figshare.1514982	http://dx.doi.org/10.6084/m9.figshare.1514982
Quail_5_group 2	General Procedure	Locomotor time series	Quail_5_group 2	Quail_5_group 2.txt	figshare	doi:10.6084/m9.figshare.1424729	http://dx.doi.org/10.6084/m9.figshare.1424729	Distance time series	Distance (Quail 5 group 2).txt	figshare	doi:10.6084/m9.figshare.1514983	http://dx.doi.org/10.6084/m9.figshare.1514983	Zone location time series	Zones (Quail 5 group 2).txt	figshare	doi:10.6084/m9.figshare.1514982	http://dx.doi.org/10.6084/m9.figshare.1514982
Quail_6_group 2	General Procedure	Locomotor time series	Quail_6_group 2	Quail_6_group 2.txt	figshare	doi:10.6084/m9.figshare.1424729	http://dx.doi.org/10.6084/m9.figshare.1424729	Distance time series	Distance (Quail 6 group 2).txt	figshare	doi:10.6084/m9.figshare.1514983	http://dx.doi.org/10.6084/m9.figshare.1514983	Zone location time series	Zones (Quail 6 group 2).txt	figshare	doi:10.6084/m9.figshare.1514982	http://dx.doi.org/10.6084/m9.figshare.1514982
Quail_7_group 2	General Procedure	Locomotor time series	Quail_7_group 2	Quail_7_group 2.txt	figshare	doi:10.6084/m9.figshare.1424729	http://dx.doi.org/10.6084/m9.figshare.1424729	Distance time series	Distance (Quail 7 group 2).txt	figshare	doi:10.6084/m9.figshare.1514983	http://dx.doi.org/10.6084/m9.figshare.1514983	Zone location time series	Zones (Quail 7 group 2).txt	figshare	doi:10.6084/m9.figshare.1514982	http://dx.doi.org/10.6084/m9.figshare.1514982
Quail_8_group 2	General Procedure	Locomotor time series	Quail_8_group 2	Quail_8_group 2.txt	figshare	doi:10.6084/m9.figshare.1424729	http://dx.doi.org/10.6084/m9.figshare.1424729	Distance time series	Distance (Quail 8 group 2).txt	figshare	doi:10.6084/m9.figshare.1514983	http://dx.doi.org/10.6084/m9.figshare.1514983	Zone location time series	Zones (Quail 8 group 2).txt	figshare	doi:10.6084/m9.figshare.1514982	http://dx.doi.org/10.6084/m9.figshare.1514982
Quail_9_group 2	General Procedure	Locomotor time series	Quail_9_group 2	Quail_9_group 2.txt	figshare	doi:10.6084/m9.figshare.1424729	http://dx.doi.org/10.6084/m9.figshare.1424729	Distance time series	Distance (Quail 9 group 2).txt	figshare	doi:10.6084/m9.figshare.1514983	http://dx.doi.org/10.6084/m9.figshare.1514983	Zone location time series	Zones (Quail 9 group 2).txt	figshare	doi:10.6084/m9.figshare.1514982	http://dx.doi.org/10.6084/m9.figshare.1514982
Quail_10_group 2	General Procedure	Locomotor time series	Quail_10_group 2	Quail_10_group 2.txt	figshare	doi:10.6084/m9.figshare.1424729	http://dx.doi.org/10.6084/m9.figshare.1424729	Distance time series	Distance (Quail 10 group 2).txt	figshare	doi:10.6084/m9.figshare.1514983	http://dx.doi.org/10.6084/m9.figshare.1514983	Zone location time series	Zones (Quail 10 group 2).txt	figshare	doi:10.6084/m9.figshare.1514982	http://dx.doi.org/10.6084/m9.figshare.1514982
Quail_11_group 2	General Procedure	Locomotor time series	Quail_11_group 2	Quail_11_group 2.txt	figshare	doi:10.6084/m9.figshare.1424729	http://dx.doi.org/10.6084/m9.figshare.1424729	Distance time series	Distance (Quail 11 group 2).txt	figshare	doi:10.6084/m9.figshare.1514983	http://dx.doi.org/10.6084/m9.figshare.1514983	Zone location time series	Zones (Quail 11 group 2).txt	figshare	doi:10.6084/m9.figshare.1514982	http://dx.doi.org/10.6084/m9.figshare.1514982
Quail_12_group 2	General Procedure	Locomotor time series	Quail_12_group 2	Quail_12_group 2.txt	figshare	doi:10.6084/m9.figshare.1424729	http://dx.doi.org/10.6084/m9.figshare.1424729	Distance time series	Distance (Quail 12 group 2).txt	figshare	doi:10.6084/m9.figshare.1514983	http://dx.doi.org/10.6084/m9.figshare.1514983	Zone location time series	Zones (Quail 12 group 2).txt	figshare	doi:10.6084/m9.figshare.1514982	http://dx.doi.org/10.6084/m9.figshare.1514982
